# Supplementary material for: Identifying stroke therapeutics from preclinical models: A protocol for a novel application of network meta-analysis
Source: F1000Res. 2019 Jan 3;8:11. [Version 1] doi: 10.12688/f1000research.15869.1 (PMC6426098; doi:10.12688/f1000research.15869.1)
Supplement: Supplementary file 1 [file f1000research-8-17325-s0000.tgz]

Archive with 1 entries (1 files):
- 3ee77965-a723-42e4-8329-ea51c97b1090.docx
